# Supplementary material for: Regulation of cellular cholesterol distribution via non-vesicular lipid transport at ER-Golgi contact sites
Source: Nat Commun. 2023 Sep 21;14:5867. doi: 10.1038/s41467-023-41213-w (PMC10514280; doi:10.1038/s41467-023-41213-w)
Supplement: Supplementary file 9 — Source Data [file 41467_2023_41213_MOESM9_ESM.xlsx]

## Sheet: Fig. 1b
Source Data
Fig. 1b
Dot plot: Individual Values
WT	GRAMD1 TKO
	GRAMD1 TKO	Starvation	+ OSW-1	ORP9 OE
1.17832	1.37958	0.733667	0.898726	1.08006
0.887201	1.46602	0.918646	0.943298	0.954171
1.00493	1.64526	0.787711	0.86549	1.75842
0.754243	1.49127	0.886985	0.973706	1.21791
0.940632	1.6473	0.757167	0.872779	1.05586
1.12588	1.36969	0.920259	0.718891	1.16133
1.00095	1.20239	0.830008	0.856696	1.15089
0.890204	2.04892	0.868735	1.0377	0.871779
0.825694	1.54472	0.756521	0.77505	1.02132
0.930059	1.8123	0.669398	1.26741	0.959963
1.18064	1.55133	0.764466	0.864181	1.30274
1.21539	1.49101	0.834503	0.853386	0.832737
1.07062	1.71764	0.838352	0.764641	1.11744
0.821282	1.95659	0.720645	1.03124	1.04055
1.29358	1.30249	0.843667	0.732239	1.00384
0.873132	1.69955	0.933351	1.25436	0.952378
1.10511	1.38663	0.814025	0.823604	1.0247
0.921879	1.52818	0.805186	0.793524	1.18779
0.93738	1.49429	0.887938	0.892518	0.882726
1.04288	1.39313	0.870991	0.870044	1.12388

## Sheet: Fig. 1g
Source Data
Fig. 1g
	endoORP9-mNG		mSc-endoOSBP		iRFP-P4M
Time (min)	Mean	SEM	Mean	SEM	Mean	SEM
0	1.04556	0.0458623	1.06436	0.0244903	1.0473	0.0244867
0.5	1.02245	0.03382	1.07789	0.0260933	1.01602	0.0233374
1	1.02575	0.0249436	1.01197	0.0254828	1.00465	0.0221662
1.5	1.01288	0.0335897	1.01848	0.0300373	0.968111	0.010309
2	0.995663	0.0451639	1.01004	0.0265142	0.9795	0.0121285
2.5	0.950696	0.0236698	0.986516	0.0182672	0.99772	0.0154007
3	0.966197	0.0309284	0.975574	0.0177601	0.967641	0.0169956
3.5	1.01361	0.0425832	0.926016	0.0162317	0.994678	0.0171722
4	1.00091	0.0301327	0.93818	0.0147604	1.00325	0.0192575
4.5	0.96628	0.0334469	0.990959	0.0430893	1.02112	0.0305919
5	0.902791	0.0514551	0.88221	0.0404431	0.893954	0.0357336
5.5	0.86789	0.0220749	0.865679	0.0285469	0.852935	0.0276374
6	0.869605	0.0299274	0.8327	0.0298586	0.781594	0.0333594
6.5	0.868415	0.0357714	0.738549	0.0268872	0.701026	0.0368052
7	0.855403	0.0310952	0.659792	0.0307143	0.626685	0.0339939
7.5	0.809163	0.0346964	0.615973	0.0260274	0.564643	0.0388442
8	0.79963	0.0469806	0.587538	0.0323366	0.508756	0.0458085
8.5	0.747972	0.0373535	0.527854	0.0257348	0.46741	0.0468729
9	0.782007	0.044452	0.524896	0.024627	0.431363	0.0435011
9.5	0.73828	0.0326024	0.507509	0.0297938	0.392366	0.0428697
10	0.761141	0.0410855	0.514114	0.0347987	0.362016	0.0395887
10.5	0.777888	0.0493529	0.504298	0.0305495	0.344921	0.0453896
11	0.749541	0.0333913	0.495429	0.0278716	0.335129	0.0400078
11.5	0.711778	0.0360552	0.494001	0.026083	0.341596	0.0471467
12	0.74197	0.0241008	0.483126	0.0313923	0.326978	0.0458007
12.5	0.711641	0.0327055	0.488352	0.0352585	0.312487	0.0483184
13	0.706874	0.0366519	0.47358	0.0441183	0.322641	0.0542253
13.5	0.725357	0.0569663	0.482712	0.0497032	0.321829	0.0523565
14	0.692952	0.0658301	0.467474	0.0444191	0.288608	0.0463638
14.5	0.705962	0.0579221	0.468763	0.0411502	0.287606	0.0449417
15	0.725988	0.0647672	0.442815	0.0382857	0.276867	0.0437178
15.5	0.697963	0.0517678	0.405428	0.0385159	0.268212	0.0400155
16	0.716444	0.070373	0.403572	0.039723	0.259756	0.036167
16.5	0.691672	0.0618618	0.392538	0.0422792	0.281263	0.0440312
17	0.676685	0.0481341	0.384122	0.0370631	0.28793	0.0438519
17.5	0.667513	0.0492672	0.39838	0.0419895	0.29943	0.0496725
18	0.678412	0.038972	0.413421	0.0452071	0.284379	0.0446168
18.5	0.667521	0.0354578	0.424657	0.0481748	0.275142	0.0463285
19	0.695506	0.0383505	0.434411	0.0557582	0.292197	0.0513529
19.5	0.692938	0.043258	0.39515	0.0459584	0.276846	0.0516757
20	0.671677	0.0518165	0.437294	0.0613359	0.27341	0.0521797
20.5	0.651821	0.0521925	0.405012	0.0443387	0.25888	0.0459071
21	0.716112	0.076165	0.397071	0.0431133	0.255605	0.0452735
21.5	0.693878	0.0703857	0.381059	0.0423637	0.254088	0.0474836
22	0.67438	0.065233	0.376289	0.038685	0.266301	0.0456711
22.5	0.682752	0.0601583	0.352061	0.0351162	0.258138	0.0498574
23	0.717469	0.0455679	0.352481	0.0364087	0.258184	0.0487806
23.5	0.669941	0.0392128	0.358095	0.0396192	0.273804	0.0557109
24	0.678651	0.0464088	0.343771	0.0356963	0.25249	0.0456882
24.5	0.651619	0.0306902	0.351109	0.0391983	0.258127	0.0482177
25	0.628121	0.0326204	0.337851	0.0386759	0.25737	0.0458514
25.5	0.647091	0.0351007	0.337492	0.043927	0.247469	0.0420999
26	0.614293	0.0375534	0.338305	0.0430582	0.242749	0.0444906
26.5	0.625755	0.0405021	0.335183	0.0382564	0.257662	0.0436696
27	0.616813	0.0499881	0.34447	0.0384331	0.245561	0.0451234
27.5	0.658727	0.0672233	0.343636	0.0426132	0.263736	0.0484274
28	0.634194	0.0703501	0.345825	0.0383479	0.260782	0.0486995
28.5	0.62687	0.0619314	0.32204	0.0330764	0.262227	0.0465015
29	0.662134	0.0550226	0.341951	0.0310424	0.26384	0.0467348
29.5	0.674804	0.0494794	0.34407	0.0263964	0.281593	0.0474508
30	0.665248	0.0480834	0.334396	0.0239126	0.273191	0.0464905
30.5	0.692955	0.0345029	0.331715	0.0232338	0.296942	0.0541325
31	0.719971	0.0366838	0.3322	0.0267274	0.295059	0.0517849
31.5	0.704957	0.0428022	0.331376	0.0360005	0.287355	0.0553907
32	0.699423	0.0440842	0.323738	0.037045	0.294692	0.052263
32.5	0.653453	0.0366427	0.308494	0.032862	0.296286	0.0524758
33	0.663614	0.0395813	0.301613	0.0323696	0.323074	0.0566767
33.5	0.610223	0.0449863	0.307868	0.0384031	0.287407	0.0537835
34	0.656574	0.0490873	0.312237	0.0405796	0.292467	0.0568106
34.5	0.6354	0.052464	0.304086	0.036406	0.298883	0.0546958
35	0.650481	0.0623736	0.312103	0.0422949	0.305868	0.0598956
35.5	0.629257	0.052139	0.310422	0.0406307	0.307512	0.0582868
36	0.673929	0.0745163	0.320633	0.0397787	0.301865	0.0568068
36.5	0.642315	0.0489554	0.306345	0.0378045	0.300375	0.0610381
37	0.650982	0.0638366	0.301599	0.0362027	0.300216	0.0639042
37.5	0.669139	0.0596171	0.295839	0.0323591	0.313226	0.0621222
38	0.63509	0.0627472	0.282162	0.0320448	0.319642	0.0638475
38.5	0.59776	0.044322	0.272063	0.0326632	0.308847	0.0580028
39	0.603396	0.0473423	0.279558	0.0345729	0.324353	0.0624434
39.5	0.569696	0.0383259	0.276115	0.0360006	0.30305	0.0602888
40	0.59025	0.0418243	0.278697	0.0349616	0.321713	0.063833
40.5	0.566662	0.0419512	0.286384	0.0358479	0.326088	0.0710384
41	0.586737	0.0471941	0.277328	0.0346431	0.313675	0.0650826
41.5	0.592159	0.0463228	0.262055	0.0332084	0.310231	0.0652531
42	0.595886	0.0448303	0.257745	0.0328623	0.312766	0.064279
42.5	0.61668	0.0396407	0.268918	0.0330558	0.340565	0.0793285
43	0.636119	0.0391112	0.267544	0.0334683	0.329536	0.0741808
43.5	0.625504	0.0438144	0.249703	0.0305013	0.33913	0.0842802
44	0.615389	0.0480078	0.234668	0.030739	0.349162	0.0848583
44.5	0.582258	0.0553153	0.241876	0.0310592	0.353554	0.0914363
45	0.562472	0.0509503	0.230534	0.0309972	0.340572	0.0715998
45.5	0.571146	0.064131	0.239834	0.0281411	0.336095	0.0660068
46	0.563821	0.0530351	0.235114	0.0282404	0.370941	0.0798539
46.5	0.566176	0.0494182	0.23644	0.0286764	0.369863	0.0766133
47	0.598325	0.0461485	0.235763	0.0252824	0.395044	0.0956083
47.5	0.607809	0.0493893	0.237915	0.0280519	0.366359	0.0868972
48	0.60813	0.0475725	0.242336	0.0331368	0.33831	0.0800389
48.5	0.615869	0.0604769	0.239963	0.0366803	0.337319	0.079108
49	0.601786	0.0636549	0.232018	0.0363299	0.332114	0.0780925
49.5	0.591431	0.0559833	0.229498	0.0344504	0.339043	0.0788207
50	0.565103	0.0631716	0.224695	0.0284687	0.337616	0.0810682
50.5	0.545987	0.0572362	0.218501	0.0291637	0.336322	0.0775082
51	0.514471	0.047431	0.209344	0.0279592	0.32788	0.0754419
51.5	0.514975	0.0505122	0.204447	0.028303	0.341093	0.0770243
52	0.516475	0.0540313	0.213479	0.0324202	0.337452	0.0785612
52.5	0.518269	0.0467149	0.217341	0.0331861	0.322276	0.0762399
53	0.513153	0.0439839	0.202331	0.0327666	0.322173	0.0750733
53.5	0.525013	0.0454602	0.201691	0.0313105	0.306561	0.0708395
54	0.559871	0.0593561	0.199648	0.0314904	0.317041	0.0758625
54.5	0.561012	0.0624096	0.210396	0.0304007	0.322174	0.0793072
55	0.546005	0.0619343	0.201118	0.0324759	0.331105	0.0827095
55.5	0.557241	0.0624597	0.211854	0.0319062	0.33774	0.0839863
56	0.562699	0.06283	0.203623	0.0301848	0.346901	0.0851103
56.5	0.562286	0.0747608	0.197176	0.0340468	0.350578	0.0838169
57	0.563331	0.0847426	0.186733	0.0391182	0.329647	0.0775888
57.5	0.533348	0.0739288	0.180185	0.035434	0.317713	0.0804007
58	0.526793	0.0713644	0.182624	0.0351048	0.319763	0.0810826
58.5	0.510089	0.0653202	0.174418	0.0347367	0.333273	0.0839942
59	0.517955	0.0654324	0.185019	0.0326255	0.344315	0.0805302
59.5	0.515713	0.0638746	0.183979	0.0284907	0.348463	0.079915
60	0.525543	0.0745549	0.188767	0.0310558	0.358045	0.0830765
60.5	0.561976	0.0791635	0.197771	0.0304065	0.369591	0.0854726
61	0.530722	0.0660777	0.189613	0.0300226	0.371894	0.0875604
61.5	0.532748	0.0700681	0.179272	0.0282156	0.381569	0.091765
62	0.509601	0.0600036	0.178439	0.0298363	0.377112	0.0916743
62.5	0.494511	0.0569541	0.172232	0.0296727	0.378148	0.0898498
63	0.470627	0.0432082	0.167641	0.0290959	0.356751	0.0874292
63.5	0.45113	0.0373237	0.167394	0.0268266	0.358904	0.0898555
64	0.459082	0.0495143	0.159522	0.025156	0.346491	0.0867645
64.5	0.45979	0.0578826	0.168314	0.0258797	0.356229	0.0870126
65	0.448262	0.060336	0.159373	0.0251576	0.372764	0.0906007

## Sheet: Fig. 2h
Source Data
Fig. 2h
Dot plot: Individual Values
WT	DKO
79.911	24.929
59.235	31.02
42.435	26.05
51.089	22.125
39.033	24.868
64.732	21.454
64.384	20.357
57.062	52.984
35.868	53.716
52.619	28.816
58.261	24.6
42.499	24.075
58.949	26.52
48.976	34.055
54.072	29.165
46.67	23.469
63.415	46.766
40.69	20.259
65.258	26.467
91.674	28.465
69.492	50.411
69.755	47.726
38.001	25.388
41.875	30.468
62.475	26.755
64.324	28.199
49.223	31.382
59.763	27.948
80.857	24.782
78.295	22.992
72.958	35.118
68.709	28.148
133.147	28.341
112.843	21.846
102.509	49.103
108.718	87.446
103.838	62.226
83.382	32.942
140.243	25.47
75.564	36.205
55.651	75.28
60.915	18.756
68.802	51.611
83.839	32.824
66.347	40.304
101.716	38.818
84.249	27.71
121.193	33.299
81.141	73.439
84.435	97.678
65.719	34.383
97.087	37.595
108.308	33.901
82.013	24.158
82.215	74.456
56.632	36.143
72.845	38.256
74.968	26.487
68.638	30.663
57.761	28.144
67.803	28.991
53.198	56.184
43.638	62.382
46.519	73.829
80.158	158.107
101.896	29.781
151.358	22.918
95.238	18.448
83.637	20.891
93.192	42.035
76.365	35.921
70.047	26.707
97.214	26.604
76.877	26.475
69.846	25.967
85.416	29.685
72.143	30.413
39.194	24.939
67.68	36.397
59.674	26.272
72.752	34.114
101.77	34.33
77.652	52.908
58.634	51.022
73.375	30.581
73.607	32.586
72.293	21.247
64.063	42.025
65.822	39.577
61.677	24.639
85.609	107.657
88.232	99.897
68.37	79.609
59.392	74.859
41.297	37.437
67.895	46.457
60.677	29.918
67.808	26.042
48.638	26.857
51.04	28.245
59.814	28.205
85.498	31.638
70.236	33.964
62.615	33.559
55.584	49.94
49.443	36.647
60.525	43.377
60.878	25.177
57.202	26.836
47.359	27.013
43.012	27.02
30.241	22.03
64.189	19.635
52.376	30.247
55.454	27.805
67.897	22.914
65.644	24.204
51.407	24.678
54.186	23.795
34.602	31.251
62.962	33.554
52.659	32.65
50.465	38.85
40.522	36.634
51.276	21.103
61.23	32.554
50.328	28.797
54.881	22.18
70.047	30.004
55.511	29.501
68.608	45.922
63.466	21.469
75.854	22.043
102.311	55.325
102.123	61.543
77.378	25.829
80.923	29.917
94.541	18.152
62.056	30.141
74.113	20.036
94.626	21.273
77.147	20.883
86.276	21.335
108.063	22.411
85.893	74.687
58.926	45.19
63.425	20.875
66.903	21.084
70.82	20.604
59.179	24.102
47.749	20.089
64.684	20.642
49.599	22.881
63.903	25.17
54.618	29.252
72.55	33.124
82.118	48.362
97.403	22.409
81.623	23.873
75.404	33.661
54.233	23.049
65.666	18.9
91.884	35.95
61.613	25.486
59.28	20.943
95.177	27.872
86.979	30.052
92.524	69.471
63.62	85.931
57.51	27.598
69.007	22.138
73.684	30.425
100.266	23.692
84.214	27.755
111.679	82.131
104.89	65.084
46.309	30.589
39.313	31.17
67.757	27.006
81.144	25.638
89.57	75.297
61.976	44.772
74.943	39.698
72.281	25.474
78.723	21.289
82.101	20.913
52.379	21.197
68.286	19.479
53.312	42.661
57.055	43.131
46.261	39.994
73.816	25.709
43.113	23.776
63.12	28.707
92.501	16.325
55.98	32.004
64.728	34.904
56.286	39.387
41.821	21.394
75.576	20.09
93.16	24.028
98.227	46.996
107.163	65.748
60.017	41.17
77.767	41.223
51.228	38.098
94.926	29.225
98.984	47.39
48.415	27.746
59.753	26.332
82.34	27.671
60.686	21.537
77.108	24.966
44.101	30.896
92.872	24.648
85.253	36.336
60.896	31.607
67.926	23.306
68.483	23.326
58.993	46.508
69.827	55.584
56.279	78.948
61.071	81.925
61.568	112.26
58.978	29.254
53.823	39.191
72.068	111.644
67.879	111.408
111.666	30.009
89.663	53.56
47.704	25.426
68.532	20.929
84.99	29.025
104.354	56.107
98.999	79.759
72.453	29.938
75.311	33.164
59.058	34.053
83.013	27.584
111.28	46.004
50.112	88.852
110.424	59.775
97.583	34.635
72.415	80.661
110.864	102.044
38.405	28.811
97.817	29.88
87.823	100.536
83.38	36.905
90.709	32.919
69.516	24.669
53.035	114.717
63.513	21.065
76.385	20.498
86.264	26.127
72.961	19.735
50.11	22.814
102.199	24.035
62.986	53.554
80.756	23.95
101.157	20.936
68.641	24.271
89.699	33.824
69.837	57.188
92.12	56.517
97.391	23.182
97.289	25.554
129.598	51.904
103.413	22.284
102.164	101.459
104.304	74.387
98.763	30.961
111.547	21.769
100.905	31.715
83.259	28.227
101.169	57.514
75.756	56.588
68.367	25.131
73.576	25.751
61.07	20.408
63.981	50.57
65.096	37.39
59.375	32.017
92.131	23.723
103.725	30.269
74.865	22.755
77.414	45.567
48.913	56.601
53.979	29.201
67.443	47.622
69.889	23.619
38.382	58.909
53.406	27.158
46.534	26.762
85.21	26.813
80.674	37.021
	68.046
	61.36
	41.786
	34.471
	24.405
	21.739
	27.016
	26.103
	82.559
	87.508
	27.237
	28.32
	27.966
	60.017
	69.564
	19.603
	26.832
	18.894
	21.061
	27.778
	22.378
	23.117
	31.13
	23.669
	18.67
	65.67
	19.46
	47.947
	39.582

## Sheet: Fig. 3a
Source Data
Fig. 3a

## Sheet: Fig. 3d
Source Data
Fig. 3d
Dot plot: Individual Values
Golgi
WT	TKO	ORP9 KO	QKO
1.06238	1.67349	2.29845	2.429
0.998214	1.11694	2.0037	5.27825
1.00165	1.16251	1.68161	4.36749
1.78555	1.22819	2.72982	4.29275
1.16226	1.34666	2.17431	4.74888
1.16113	1.36197	1.25097	3.36638
1.58436	1.15265	2.03144	4.07415
1.40471	2.07806	2.15314	3.32503
1.22425	1.18848	3.626	2.88568
1.47027	2.11065	1.97929	3.13974

## Sheet: Fig. 3f
Source Data
Fig. 3d
Dot plot: Individual Values					Dot plot: Individual Values
PM					Golgi
WT	TKO	ORP9 KO	QKO		HeLa	TKO	ORP9 KO	QKO
0.896358	1.14363	1.35722	1.59428		1.08583	0.982008	1.30638	1.66336
1.14716	1.83107	1.61808	2.53873		1.28822	1.24491	1.07502	3.37002
1.14273	1.4389	1.67336	1.55964		1.07964	1.0469	1.38468	1.16449
1.07586	1.33942	1.44066	3.11032		1.15216	1.03823	1.3682	1.93458
0.983638	1.3944	1.21278	3.36393		1.02541	1.2298	1.4829	3.23168
1.12218	1.67611	1.15978	2.37985		1.11677	1.09555	1.35043	1.38091
1.47298	1.3686	1.39977	3.39672		1.13436	1.14511	1.21593	2.40582
1.25188	1.80597	1.54741	2.10892		1.27639	1.21497	1.12235	3.03266
1.1962	1.71304	1.16057	2.59684		0.878059	1.17902	1.19876	1.60005
1.05721	1.52879	1.32345	2.50569		1.27036	1.25929	1.30157	2.09493
0.88033	2.38599	1.05232	1.84028		0.912692	1.13987	1.32706	2.02148
1.75007	1.23971	1.09578	2.9413		1.16973	0.990853	1.32311	1.58232
1.3078	1.31188	1.39004	3.98993		1.11308	1.01457	1.45705	1.98113
0.962917	1.85847	1.46158	1.5849		1.32186	1.14306	1.03865	1.52181
1.62731	1.04079	1.4964	2.86245		1.07425	1.479	1.23223	3.79975
1.40403	1.38862	1.18904	2.10742		1.0065	1.2056	1.47322	2.10553
1.61981	1.53646	1.36987	2.67331		1.1639	1.2258	1.38045	2.53662
1.13168	1.48587	1.29101	1.92419		0.962073	0.990459	1.35481	1.64027
1.46982	1.70215	1.18138	3.1406		1.07464	1.1758	1.03733	5.13275
0.956444	1.65908	1.20117	3.16616		1.25829	1.09814	1.08686	2.61915

## Sheet: Fig. 3h
Source Data
Fig. 3h
	Individual Values
Amphotericin B (μg / mL)	WT				TKO				QKO
0	100	100	100	100	100	100	100	100	100	100	100	100
25	109	105.1	97	110	107.6	112.5	99.6	99.2	78.8	75.5	73.3	70.9
50	96.7	101.2	98.4	109.6	93.8	99.7	77.2	81.9	27.2	31	16.7	19.1
75	86.2	90.4	88.4	94.9	75.9	79.1	36.9	37.8	12.7	19.1	8.3	7.5
100	74.4	83.9	83.7	85.8	50.2	58.2	32.7	36.9	7.7	8.7	2.4	2.2
125	65.3	84.8	81.6	84.5	41.3	43.3	33.6	35.6	6.4	6.9	1.6	1.7
150	68	83.9	76.5	75.9	28.2	40.8	22.9	33.7	3.2	6.8	1.6	1.6
175	62.5	60.8	75.1	80.9	30.3	22.2	21.5	34.7	3.4	5.8	1.5	1.5
200	62.2	66.5	78.3	69.5	26.2	29.9	18.6	34.5	4	4.9	1.6	1.4
250	39.7	58	74.7	60.9	14.8	21.4	17	22.6	2	2.2	1.3	1.3
300	45	46.4	31.5	25.9	15.4	23	2.4	23.1	2.8	4	1.4	1.2
400	13.8	10.1	20.4	23.6	11.5	5.6	1.7	9.2	7	15	1.1	1.1

## Sheet: Fig. 4b
Source Data
Fig. 4b
	EGFP-GRAM-H		iRFP-P4M
Time (min)	Mean	SEM	Mean	SEM
0	1.03094	0.0128513	1.06389	0.00686674
2	1.00215	0.00468868	1.00945	0.00296968
4	0.993019	0.00298015	0.993845	0.00297776
6	0.988187	0.00664892	0.973788	0.00380784
8	0.985706	0.00845285	0.959032	0.00431382
10	0.970968	0.0121124	0.940487	0.0116845
12	0.978428	0.0135945	0.905142	0.0142811
14	0.976987	0.0160206	0.858169	0.015143
16	0.970218	0.0187993	0.80752	0.0138097
18	0.965024	0.0203772	0.775327	0.0162964
20	0.965887	0.0215803	0.755028	0.0172087
22	0.963469	0.0234113	0.738789	0.0183841
24	0.965227	0.0246643	0.723437	0.0196721
26	0.970206	0.0244616	0.710179	0.0212945
28	0.973751	0.0245741	0.700177	0.0224766
30	0.969496	0.0250398	0.689568	0.0235897
32	0.976967	0.0256786	0.675564	0.0244627
34	0.989967	0.025143	0.668696	0.0258059
36	0.982195	0.0253749	0.659671	0.026681
38	0.995581	0.0260611	0.656594	0.0276672
40	0.991679	0.0260632	0.647821	0.0278801
42	0.986981	0.026056	0.637896	0.028933
44	0.98534	0.0266346	0.632021	0.0302458
46	0.986351	0.0265208	0.624278	0.0316256
48	0.987723	0.0258846	0.61664	0.032604
50	0.983153	0.0272083	0.611166	0.0336561
52	0.986332	0.0266884	0.604548	0.0344612
54	0.984035	0.0267742	0.599915	0.0357591
56	0.977341	0.0277026	0.593963	0.0366582
58	0.972705	0.0273144	0.590802	0.0373968
60	0.970541	0.0281329	0.587794	0.0379394
62	0.966982	0.0279897	0.582437	0.0380507
64	0.962284	0.0281114	0.577275	0.0386801
66	0.94946	0.028699	0.569376	0.039685
68	0.947165	0.0287212	0.568818	0.0400305
70	0.924314	0.0285086	0.559943	0.0406918

## Sheet: Fig. 4c
Source Data
Fig. 4c
	ER-mCh-FKBP-ORP9		ER-mCh-FKBP-ORP9 (HH/AA)
Time (min)	Mean	SEM	Mean	SEM
0	0.987311	0.00496781	0.99148	0.00598851
2	0.992786	0.00326704	0.998058	0.00552446
4	0.995642	0.00203594	1.00207	0.00266427
6	1.00734	0.00329844	1.00163	0.00386477
8	1.01692	0.00487127	1.00676	0.00710855
10	0.987615	0.00923843	0.975673	0.0104125
12	0.90341	0.0248502	1.01331	0.0149568
14	0.807358	0.0272502	1.01168	0.0165154
16	0.764037	0.0297286	0.9999	0.0154416
18	0.730497	0.0304818	1.00894	0.0164079
20	0.717057	0.0299206	1.00353	0.0182577
22	0.704698	0.0304629	1.01479	0.0173816
24	0.701302	0.0305498	1.014	0.0182088
26	0.693916	0.0292662	1.01773	0.0190122
28	0.68841	0.0293939	1.02479	0.0197351
30	0.688258	0.0294284	1.02229	0.020438
32	0.686246	0.0291316	1.02661	0.0213396
34	0.687424	0.0291946	1.03425	0.0219934
36	0.689231	0.0289275	1.0383	0.0234106
38	0.687531	0.0284602	1.04132	0.0244221
40	0.69321	0.0280366	1.04542	0.025302
42	0.692033	0.0277548	1.04759	0.0259113
44	0.69474	0.0271613	1.04801	0.0269609
46	0.695604	0.0270119	1.04835	0.0271625
48	0.697202	0.0264094	1.04725	0.0269095
50	0.700401	0.0270882	1.04655	0.0270488
52	0.704074	0.0266651	1.04881	0.027426
54	0.705026	0.0262609	1.04853	0.0284426
56	0.705073	0.0267414	1.05352	0.029407
58	0.70709	0.026962	1.05152	0.0291411
60	0.706449	0.0266688	1.05319	0.0295499
62	0.711366	0.0257245	1.05047	0.0298247
64	0.715562	0.0244049	1.04957	0.0294091
66	0.71795	0.0246657	1.05402	0.0298484
68	0.714215	0.0248569	1.0463	0.0297169
70	0.71674	0.023152	1.04692	0.0308268

## Sheet: Fig. 4e
Source Data
Fig. 4e
Dot plot: Individual Values					Dot plot: Individual Values
PM					Golgi
QKO					QKO
mCh	mCh-ORP9	mCh-ORP9 (HH/AA)	mCh-ORP9 (AAA)		mCh	mCh-ORP9	mCh-ORP9 (HH/AA)	mCh-ORP9 (AAA)
1.66643	1.33492	1.95664	1.86992		3.42277	1.47124	5.22845	1.44116
1.94051	1.42827	2.02214	2.17497		3.12247	1.58472	2.79744	1.18958
2.20428	1.10961	2.23877	1.83967		2.88068	1.36956	3.89723	1.67161
2.53498	1.53024	1.94389	1.96385		6.06201	1.45887	6.38722	1.78696
2.50601	1.70564	2.21188	2.94648		3.21462	1.67246	7.08776	1.52618
2.87075	1.19148	4.99674	1.80377		3.54358	1.34216	2.9578	1.1606
3.16976	1.57386	3.03032	1.67758		6.33022	1.45745	3.03043	1.45622
3.82792	1.41815	3.21855	2.1073		5.10898	2.039	2.44205	1.24693
2.71412	1.62735	3.1274	1.51467		3.28358	1.43043	2.69051	1.20247
1.74688	1.55671	2.63358	2.00569		3.77301	1.97411	1.85106	1.39327
1.85977	2.01182	2.38056			4.09899	2.12209	4.13564
2.13464	1.50029	2.68574			4.0591	1.39341	2.47566
4.10902	1.66041	3.99177			3.74534	2.15858	2.05954
3.54188	1.56114	3.95445			3.16344	1.45784	2.14887
2.2951	1.62942	2.51514			2.49644	1.9257	2.28737
2.83736	1.45887	3.61529			3.26125	1.45717	2.49543
2.39917	1.55899	2.77139			2.09559	2.4653	2.60516
3.16588	1.62451	2.22411			5.92739	2.43521	2.18063

[truncated: 52 more sheets: Fig. 5b, Fig. 5d, Fig. 5f, Fig. 6b, Fig. 6d, Fig. 6f, Fig. 6h, Fig. 7b, Fig. 7d, Fig. 7f, Fig. 8a, Fig. 8c, Fig. 8d, Fig. 8e, Fig. 8f, Supplementary Fig. 1b, Supplementary Fig. 1d, Supplementary Fig. 1f, Supplementary Fig. 2a, Supplementary Fig. 2c …]
